# Supplementary material for: Combining single-cell sequencing and spatial transcriptome sequencing to identify exosome-related features of glioblastoma and constructing a prognostic model to identify BARD1 as a potential therapeutic target for GBM patients
Source: Front Immunol. 2023 Aug 31;14:1263329. doi: 10.3389/fimmu.2023.1263329 (PMC10505933; doi:10.3389/fimmu.2023.1263329)
Supplement: Supplementary Table 1 — siRNA and primer sequence information. [file Table_1.xls]

## Sheet: Sheet1
Table S1. Oligonucleotides used in research
siRNA	sense(5'-3')	antisense(5'-3')
BARD1-homo-288	GCUGCUCGCGUUGUACUAATT	UUAGUACAACGCGAGCAGCTT
BARD1-homo-1771	GCUGCUACCAGAGAAGAAUTT	AUUCUUCUCUGGUAGCAGCTT
BARD1-homo-2187	CCUUCAAACACCAUCCAAATT	UUUGGAUGGUGUUUGAAGGTT
BARD1-homo-1907	GCAGUAAUUCUUAAGGCUATT	UAGCCUUAAGAAUUACUGCTT
Primer
GAPDH	GGCCTCCAAGGAGTAAGACC (forward)	AGGGGAGATTCAGTGTGGTG (reverse)
BARD1	GCTTCTATTAAGGGCGACAT (forward)	GTTCACCAATGCCTTATGCT(reverse)
