# Supplementary material for: Combining single-cell sequencing and spatial transcriptome sequencing to identify exosome-related features of glioblastoma and constructing a prognostic model to identify BARD1 as a potential therapeutic target for GBM patients
Source: Front Immunol. 2023 Aug 31;14:1263329. doi: 10.3389/fimmu.2023.1263329 (PMC10505933; doi:10.3389/fimmu.2023.1263329)
Supplement: Supplementary Table 2 — 33 ERGs differentially expressed in malignant cells from the tumor and peripheral samples. [file Table_2.xls]

## Sheet: Sheet1
	p_val	avg_log2FC	pct.1	pct.2	p_val_adj
ALDH9A1	0.000493483	-0.753062	0.378	0.516	1
BARD1	0.000605455	0.354631	0.251	0.048	1
BID	0.313543	-0.385066	0.216	0.258	1
BLZF1	0.0841772	0.276433	0.202	0.113	1
CD24	0.0466904	0.320522	0.207	0.097	1
CD47	0.0293204	0.352742	0.478	0.339	1
CD82	0.0290474	-0.427296	0.325	0.452	1
CDC42	0.00247952	0.317742	0.637	0.403	1
CSTB	0.163752	0.252662	0.661	0.645	1
CTSB	0.000661269	0.468054	0.712	0.532	1
CYP19A1	0.000233671	-0.327513	0.034	0.129	1
DTX3L	0.00177335	0.315746	0.238	0.065	1
FAM162A	0.000568939	0.781897	0.505	0.29	1
FGFR3	8.58e-31	-1.49287	0.181	0.774	1.4e-26
FIBP	0.00473228	0.340991	0.498	0.29	1
FZD5	0.000165993	0.336881	0.279	0.048	1
GSTP1	6.15e-05	0.55541	0.852	0.71	1
GTF2I	0.419484	-0.361963	0.615	0.597	1
IL1RAP	8.39e-06	0.584937	0.362	0.081	0.136539
ITGB1	0.0051646	0.589394	0.384	0.226	1
LDHA	0.000930234	0.478061	0.812	0.597	1
MEF2A	0.203418	-0.340683	0.218	0.274	1
MRPL21	0.0139562	0.402369	0.453	0.274	1
POSTN	0.00293742	0.6509	0.127	0	1
RAB13	0.000189761	0.616395	0.53	0.258	1
RIPK1	0.000225351	0.643204	0.256	0.048	1
RPL26L1	0.0212315	0.366391	0.438	0.29	1
RPL28	0.00160728	0.402056	0.767	0.71	1
RPS10	3.45e-08	0.612334	0.87	0.774	0.000562086
SDHA	0.18022	-0.475706	0.367	0.403	1
SNRPA1	0.0190469	0.367321	0.425	0.258	1
UCHL1	1.28e-06	0.698228	0.481	0.145	0.0208091
USF1	0.709593	-0.341378	0.168	0.177	1
